# Supplementary material for: Improved adherence and treatment outcomes with an engaging, personalized digital therapeutic in amblyopia
Source: Sci Rep. 2020 May 20;10:8328. doi: 10.1038/s41598-020-65234-3 (PMC7239850; doi:10.1038/s41598-020-65234-3)
Supplement: Supplementary file 1 — Data File S1. [file 41598_2020_65234_MOESM1_ESM.xlsx]

## Sheet: Primary  Data 
Data File S1			Article Title:	Improved adherence and treatment outcomes with an engaging, personalized digital therapeutic in amblyopia						Wk 0				Wk 2				Wk 4					Wk 8					Wk 12
			Author List:	Scott Xiao1*, Eric D. Gaier1,2, Malcolm L. Mazow3, Ann U. Stout3, Dean A. Travers1, Endri Angjeli1, Hank C. Wu1, Gil Binenbaum4, David G. Hunter1* 1Luminopia, Inc., Cambridge, MA 02139, USA. 2Massachusetts Institute of Technology, Department of Brain and Cognitive Sciences, Picower Institute for Learning and Memory, Cambridge, MA 02139, USA. 3Houston Eye Associates, Houston, TX 77025, USA. 4Child…
Subject ID	Age	Sex	Refractive Error (OD)	Refractive Error (OS)	Age at diagnosis (years)	Total Prior Duration in Refractive Correction (months)	Prior Treatment Methods	Prior Treatment Durations (months)	Amblyopic Eye	Ocular Alignment (Prism Diopters)	Stereoacuity (arcsec)	Amblyopic Eye Visual Acuity (logMAR)	Fellow Eye Visual Acuity (logMAR)	Amblyopic Eye Visual Acuity (logMAR)	Fellow Eye Visual Acuity (logMAR)	Actual Adherence (min)	Prescribed Adherence (min)	Amblyopic Eye Visual Acuity (logMAR)	Fellow Eye Visual Acuity (logMAR)	Actual Adherence (min)	Prescribed Adherence (min)	NPS	Amblyopic Eye Visual Acuity (logMAR)	Fellow Eye Visual Acuity (logMAR)	Actual Adherence (min)	Prescribed Adherence (min)	NPS	Amblyopic Eye Visual Acuity (logMAR)	Fellow Eye Visual Acuity (logMAR)	Actual Adherence (min)	Prescribed Adherence (min)	NPS	Unique Video Count
1	4	F	+ 3.00 + 1.50 x 90	+ 3.50 + 1.50 x 90	4	4 months	Patching	1 months	OS	2 ET	3000	0.498311	0.3	0.20412	0.1	1288	1320	0.20412	0	2639	2760	9	-0.09691	0	3626	3780	10	0	-0.1	5340	5520	10	209
2	5	F	+ 5.00 + 2.00 x 89	+ 4.50 + 1.75 x 92	4	18 months	Patching, atropine	17 months	OD	Ortho	40	0.30103	0	0.30103	0.1	1199	1260	0.30103	0.1	2555	2640	7	0.20412	0	3338	3900	8	0.30103	0	4370	5520	8	99
3	5	F	+ 4.00 + 1.75 x 74	Plano	N/A	7 months	Patching	6 months	OD	1 ET, 2 R/LHT*	3000	0.60206	-0.1	0.60206	-0.1	960	1320	0.39794	-0.1	1875	2340	10	0.30103	-0.1	3118	3780	9	0.30103	-0.1	4765	5520	10	194
4	4	F	+ 1.50 + 1.50 x 60	Plano	2	23 months	Patching	21 months	OD	2 ET	10000	0.60206	-0.1	0.498311	-0.1	1135	1320	0.498311	-0.1	2197	2700	10	0.39794	-0.1	4133	4860	10	0.39794	-0.1	4680	5700	10	131
5	4	M	N/A	N/A	4	3 months	Patching	2 months	OS	Ortho	3000	0.498311	0	0.39794	0	886	1260	0.30103	-0.1	1950	2520	10	0.30103	0	2868	3780	10	0.20412	0	4241	5460	10	144
6	6	M	+ 3.00 + 3.00 x 94	+ 1.00 + 0.50 x 105	5	11 months	Patching	11 months	OD	8 ET	40	0.30103	0.1	0.20412	-0.1	624	840	0.09691	0	1591	1740	10	0.20412	-0.1	3924	3480	10	0	0	5915	5100	10	191
7	6	F	+ 4.25 + 0.25 x 92	+ 4.75 + 1.00 x 59	2	40 months	Patching, atropine	36 months	OS	Ortho	100	0.30103	0	0.09691	-0.1	790	1680	0.09691	0	1098	2460	10	0.09691	0	1396	3840	10	0.20412	-0.09691	1700	6360	10	140
8	7	M	+ 5.25 + 0.25 x 95	+ 4.75 + 0.50 x 86	6	54 months	Patching	4 months	OD	Ortho	3000	0.30103	0	0.30103	0	1102	900	0.20412	0	2019	1860	10	0.20412	-0.1	4104	3780	10	0.09691	-0.09691	5956	5880	9	105
9	7	M	+ 3.00 + 2.25 x 51	+ 3.25 + 2.50 x 85	5	30 months	None	None	OS	Ortho	3000	0.39794	0	0.09691	0	532	1200	0.09691	-0.1	1453	2340	10	0	0	2128	4740	9	-0.09691	-0.09691	2376	5580	9	71
10	6	F	- 4.25 + 4.50 x 105	+ 0.75	6	10 months	Patching	8 months	OD	Ortho	40	0.39794	-0.1	0.498311	0	653	960	0.30103	-0.1	1514	2040	8	0.20412	-0.09691	3072	3900	8	-0.09691	-0.09691	3692	5040	9	134
